# Supplementary material for: Concave Ni(OH)2 Nanocube Synthesis and Its Application in High-Performance Hybrid Capacitors
Source: Nanomaterials (Basel). 2023 Sep 11;13(18):2538. doi: 10.3390/nano13182538 (PMC10537329; doi:10.3390/nano13182538)
Supplement: Supplementary file 1 [file nanomaterials-13-02538-s001.zip]

Archive with 1 entries (1 files):
- nanomaterials-2579892-supplementary.pdf
